# Supplementary material for: A continuous-time MaxSAT solver with high analog performance
Source: Nat Commun. 2018 Nov 19;9:4864. doi: 10.1038/s41467-018-07327-2 (PMC6242876; doi:10.1038/s41467-018-07327-2)
Supplement: Supplementary file 3 — Supplementary Data 1 [file 41467_2018_7327_MOESM3_ESM.txt]

# Supplementary Data 1: The 3-SAT problem shown in Figure 1 of the main text.
p cnf 10 80
5 -8 9 0
-1 -3 -7 0
9 4 -8 0
-1 -9 4 0
7 2 3 0
9 5 4 0
8 9 -3 0
10 -5 9 0
9 7 8 0
3 1 6 0
7 10 3 0
-5 10 -3 0
-7 6 4 0
-8 1 -10 0
-1 -2 3 0
-9 -2 -3 0
5 7 8 0
-5 -3 4 0
9 -2 1 0
-3 -1 -7 0
10 5 4 0
-7 -10 -4 0
-9 -10 3 0
2 -1 10 0
-5 -10 -7 0
-9 6 8 0
-9 -4 -8 0
-5 -3 -8 0
-9 3 -7 0
-6 2 5 0
-2 1 -8 0
1 6 9 0
5 -9 2 0
10 -1 7 0
5 -1 -3 0
6 -7 2 0
8 -5 7 0
-8 -7 -3 0
4 -7 3 0
4 -9 2 0
1 6 -7 0
-9 -2 5 0
10 -4 -5 0
4 -2 -9 0
-7 2 1 0
4 2 -8 0
-2 -10 -5 0
6 -3 7 0
-1 -3 7 0
-1 6 4 0
-9 -4 3 0
-4 10 -5 0
9 6 -2 0
-8 -2 5 0
2 -1 3 0
-6 -4 10 0
7 -5 2 0
7 3 -5 0
-7 9 -6 0
-4 6 2 0
-6 9 -5 0
-10 -1 2 0
5 -8 -7 0
8 7 -2 0
-8 -2 1 0
6 1 -8 0
8 5 -2 0
-8 3 6 0
10 2 -3 0
9 -7 2 0
-6 10 2 0
1 -3 4 0
6 2 -8 0
9 2 10 0
2 5 -1 0
-1 8 4 0
-3 1 -4 0
-10 9 -7 0
-4 -5 -9 0
-6 -7 10 0
