# Supplementary material for: A continuous-time MaxSAT solver with high analog performance
Source: Nat Commun. 2018 Nov 19;9:4864. doi: 10.1038/s41467-018-07327-2 (PMC6242876; doi:10.1038/s41467-018-07327-2)
Supplement: Supplementary file 4 — Supplementary Data 2 [file 41467_2018_7327_MOESM4_ESM.txt]

# Supplementary Data 2: The optimal solution found for the HG-3SAT-V250-C1000-1.cnf 
-1 2 3 4 5 -6 7 8 -9 10 11 12 13 14 -15 -16 -17 18 -19 -20 -21 -22 -23 24 25 26 27 28 29 30 -31 32 33 -34 -35 -36 -37 38 39 -40 -41 42 -43 -44 -45 -46 -47 48 49 50 -51 -52 53 54 55 -56 57 58 59 60 61 -62 -63 64 65 -66 -67 -68 -69 -70 71 -72 -73 -74 -75 76 77 -78 79 -80 81 -82 -83 -84 85 86 87 -88 -89 90 -91 -92 -93 94 95 96 97 -98 99 -100 -101 -102 103 -104 -105 -106 -107 -108 -109 -110 -111 -112 -113 -114 -115 116 117 -118 -119 120 -121 -122 123 124 -125 126 -127 -128 -129 -130 131 132 133 -134 -135 -136 137 -138 -139 140 -141 142 143 -144 -145 -146 147 148 149 -150 -151 -152 153 -154 -155 156 157 158 -159 160 161 -162 163 164 165 -166 -167 -168 169 -170 -171 -172 -173 174 -175 176 177 178 -179 180 181 182 183 184 -185 186 -187 188 -189 -190 -191 -192 193 -194 -195 196 197 -198 -199 200 -201 -202 203 204 205 -206 -207 208 209 210 211 212 -213 -214 215 216 -217 -218 219 -220 221 -222 223 -224 225 -226 -227 -228 -229 -230 231 -232 233 -234 235 236 -237 -238 239 -240 -241 -242 243 -244 245 -246 247 -248 -249 250 
