# Supplementary material for: A continuous-time MaxSAT solver with high analog performance
Source: Nat Commun. 2018 Nov 19;9:4864. doi: 10.1038/s41467-018-07327-2 (PMC6242876; doi:10.1038/s41467-018-07327-2)
Supplement: Supplementary file 6 — Supplementary Data 4 [file 41467_2018_7327_MOESM6_ESM.txt]

# Supplementary Data 4: The coloring matrix with only 2 monochromatic 5-cliques of a complete graph with 43 nodes
0 1 1 1 0 0 0 0 1 1 1 0 1 0 1 0 0 1 0 0 0 1 1 0 0 0 1 0 0 1 0 1 0 1 1 1 0 0 0 0 1 1 1
1 0 1 1 1 0 0 1 0 1 1 1 0 1 0 1 0 0 1 0 0 0 1 1 0 0 0 1 0 0 1 0 1 0 1 1 1 0 0 0 0 1 1
1 1 0 1 1 1 0 0 1 0 1 1 1 0 1 0 1 0 0 1 0 0 0 1 1 0 0 0 1 0 0 1 0 1 0 1 1 1 0 1 0 0 1
1 1 1 0 1 1 1 0 0 1 0 1 1 1 0 1 0 1 0 0 1 0 0 0 1 1 0 0 0 1 0 0 1 0 1 0 1 1 1 0 1 0 0
0 1 1 1 0 1 1 1 0 0 0 0 1 1 1 0 1 0 1 0 0 1 0 0 0 1 1 0 0 0 1 0 0 1 0 1 0 1 1 1 0 1 0
0 0 1 1 1 0 1 1 1 0 0 0 0 1 1 1 0 1 0 1 0 0 1 0 0 0 1 1 0 0 0 1 0 0 1 0 1 0 1 1 1 0 0
0 0 0 1 1 1 0 1 1 1 0 0 0 0 1 1 1 0 1 0 1 0 0 1 0 0 0 1 1 0 0 0 1 0 0 1 0 1 0 1 1 1 0
0 1 0 0 1 1 1 0 1 1 1 0 0 1 0 1 1 1 0 1 0 1 0 0 1 0 0 0 1 1 0 0 0 1 0 0 1 0 1 0 1 1 1
1 0 1 0 0 1 1 1 0 1 1 1 0 0 1 0 1 1 1 0 1 0 1 0 0 1 0 0 0 1 1 0 0 0 1 0 0 1 0 1 0 1 1
1 1 0 1 0 0 1 1 1 0 1 1 1 0 0 1 0 1 1 1 0 1 0 1 0 0 1 0 0 0 1 1 0 0 0 1 0 0 1 0 1 0 1
1 1 1 0 0 0 0 1 1 1 0 1 1 1 0 0 0 0 1 1 1 0 1 0 1 0 0 1 0 0 0 1 1 0 0 0 1 0 0 1 0 1 0
0 1 1 1 0 0 0 0 1 1 1 0 1 1 1 0 0 0 0 1 1 1 0 1 0 1 0 0 1 0 0 0 1 1 0 0 0 1 0 0 1 0 1
1 0 1 1 1 0 0 0 0 1 1 1 0 1 1 1 0 0 1 0 1 1 1 0 1 0 1 0 0 1 0 0 0 1 1 0 0 0 1 0 0 1 0
0 1 0 1 1 1 0 1 0 0 1 1 1 0 1 1 1 0 0 1 0 1 1 1 0 1 0 1 0 0 1 0 0 0 1 1 0 0 0 1 0 0 1
1 0 1 0 1 1 1 0 1 0 0 1 1 1 0 1 1 1 0 0 1 0 1 1 1 0 1 0 1 0 0 1 0 0 0 1 1 0 0 0 1 0 0
0 1 0 1 0 1 1 1 0 1 0 0 1 1 1 0 1 1 1 0 0 0 0 1 1 1 0 1 0 1 0 0 1 0 0 0 1 1 0 0 0 1 0
0 0 1 0 1 0 1 1 1 0 0 0 0 1 1 1 0 1 1 1 0 0 0 0 1 1 1 0 1 0 1 0 0 1 0 0 0 1 1 0 0 0 1
1 0 0 1 0 1 0 1 1 1 0 0 0 0 1 1 1 0 1 1 1 0 0 1 0 1 1 1 0 1 0 1 0 0 1 0 0 0 1 1 0 0 0
0 1 0 0 1 0 1 0 1 1 1 0 1 0 0 1 1 1 0 1 1 1 0 0 1 0 1 1 1 0 1 0 1 0 0 1 0 0 0 1 1 0 0
0 0 1 0 0 1 0 1 0 1 1 1 0 1 0 0 1 1 1 0 1 1 1 0 0 1 0 1 1 1 0 1 0 1 0 0 1 0 0 0 1 1 0
0 0 0 1 0 0 1 0 1 0 1 1 1 0 1 0 0 1 1 1 0 1 1 1 0 0 0 0 1 1 1 0 1 0 1 0 0 1 0 0 0 1 1
1 0 0 0 1 0 0 1 0 1 0 1 1 1 0 0 0 0 1 1 1 0 1 1 1 0 0 0 0 1 1 1 0 1 0 1 0 0 1 0 0 0 1
1 1 0 0 0 1 0 0 1 0 1 0 1 1 1 0 0 0 0 1 1 1 0 1 1 1 0 0 0 0 1 1 1 0 1 0 1 0 0 1 0 0 0
0 1 1 0 0 0 1 0 0 1 0 1 0 1 1 1 0 1 0 0 1 1 1 0 1 1 1 0 0 1 0 1 1 1 0 1 0 1 0 0 1 0 0
0 0 1 1 0 0 0 1 0 0 1 0 1 0 1 1 1 0 1 0 0 1 1 1 0 1 1 1 0 0 1 0 1 1 1 0 1 0 1 0 0 1 0
0 0 0 1 1 0 0 0 1 0 0 1 0 1 0 1 1 1 0 1 0 0 1 1 1 0 1 1 1 0 0 1 0 1 1 1 0 1 0 1 0 0 1
1 0 0 0 1 1 0 0 0 1 0 0 1 0 1 0 1 1 1 0 0 0 0 1 1 1 0 1 1 1 0 0 0 0 1 1 1 0 1 0 1 0 0
0 1 0 0 0 1 1 0 0 0 1 0 0 1 0 1 0 1 1 1 0 0 0 0 1 1 1 0 1 1 1 0 0 0 0 1 1 1 0 1 0 1 0
0 0 1 0 0 0 1 1 0 0 0 1 0 0 1 0 1 0 1 1 1 0 0 0 0 1 1 1 0 1 1 1 0 0 1 0 1 1 1 0 1 0 1
1 0 0 1 0 0 0 1 1 0 0 0 1 0 0 1 0 1 0 1 1 1 0 1 0 0 1 1 1 0 1 1 1 0 0 1 0 1 1 1 0 1 0
0 1 0 0 1 0 0 0 1 1 0 0 0 1 0 0 1 0 1 0 1 1 1 0 1 0 0 1 1 1 0 1 1 1 0 0 1 0 1 1 1 0 1
1 0 1 0 0 1 0 0 0 1 1 0 0 0 1 0 0 1 0 1 0 1 1 1 0 1 0 0 1 1 1 0 1 1 1 0 0 0 0 1 1 1 0
0 1 0 1 0 0 1 0 0 0 1 1 0 0 0 1 0 0 1 0 1 0 1 1 1 0 0 0 0 1 1 1 0 1 1 1 0 0 0 0 1 1 1
1 0 1 0 1 0 0 1 0 0 0 1 1 0 0 0 1 0 0 1 0 1 0 1 1 1 0 0 0 0 1 1 1 0 1 1 1 0 0 1 0 1 1
1 1 0 1 0 1 0 0 1 0 0 0 1 1 0 0 0 1 0 0 1 0 1 0 1 1 1 0 1 0 0 1 1 1 0 1 1 1 0 0 1 0 1
1 1 1 0 1 0 1 0 0 1 0 0 0 1 1 0 0 0 1 0 0 1 0 1 0 1 1 1 0 1 0 0 1 1 1 0 1 1 1 0 0 1 0
0 1 1 1 0 1 0 1 0 0 1 0 0 0 1 1 0 0 0 1 0 0 1 0 1 0 1 1 1 0 1 0 0 1 1 1 0 1 1 1 0 0 0
0 0 1 1 1 0 1 0 1 0 0 1 0 0 0 1 1 0 0 0 1 0 0 1 0 1 0 1 1 1 0 0 0 0 1 1 1 0 1 1 1 0 0
0 0 0 1 1 1 0 1 0 1 0 0 1 0 0 0 1 1 0 0 0 1 0 0 1 0 1 0 1 1 1 0 0 0 0 1 1 1 0 1 1 1 0
0 0 1 0 1 1 1 0 1 0 1 0 0 1 0 0 0 1 1 0 0 0 1 0 0 1 0 1 0 1 1 1 0 1 0 0 1 1 1 0 1 1 1
1 0 0 1 0 1 1 1 0 1 0 1 0 0 1 0 0 0 1 1 0 0 0 1 0 0 1 0 1 0 1 1 1 0 1 0 0 1 1 1 0 1 1
1 1 0 0 1 0 1 1 1 0 1 0 1 0 0 1 0 0 0 1 1 0 0 0 1 0 0 1 0 1 0 1 1 1 0 1 0 0 1 1 1 0 1
1 1 1 0 0 0 0 1 1 1 0 1 0 1 0 0 1 0 0 0 1 1 0 0 0 1 0 0 1 0 1 0 1 1 1 0 0 0 0 1 1 1 0
